# Supplementary material for: Nanocomposites of Titanium Dioxide and Peripherally Substituted Phthalocyanines for the Photocatalytic Degradation of Sulfamethoxazole
Source: Nanomaterials (Basel). 2022 Sep 21;12(19):3279. doi: 10.3390/nano12193279 (PMC9565719; doi:10.3390/nano12193279)
Supplement: Supplementary file 1 [file nanomaterials-12-03279-s001.zip]

Archive with 1 entries (1 files):
- nanomaterials-1921625-supplementary.pdf
